# Supplementary material for: Archaean and Proterozoic diamond growth from contrasting styles of large-scale magmatism
Source: Nat Commun. 2017 Sep 21;8:648. doi: 10.1038/s41467-017-00564-x (PMC5608721; doi:10.1038/s41467-017-00564-x)
Supplement: Supplementary file 2 — Supplementary Data 1 [file 41467_2017_564_MOESM2_ESM.xlsx]

## Sheet: Sheet1
Sample	V306	V327	V379	V405	V408	V445	V471	V488	V491	V517	V526	V536	V556	V569	V576	V583	V592	V601	V617	V641	V662	V663	V670	V674	V679	V683	V584†	V634†	V536†
Age group*	-	-	3	3	3	1.1	-	3	-	3	-	-	1.1	1.1	-	1.1	3	3	-	1.1	1.1	-	-	1.1	1.1	3	n.d.	n.d.	n.d.
Na2O	0	0.01	0	0	0.01	0.01	0	0	0.03	0.01	0.02	0	0.02	0.02	0	0.01	0	0.01	0.01	0.01	0.03	0	0.02	0.01	0.21	0.01	0.03	0.05	0.01
MgO	24.04	22.62	26.75	25.46	25.48	23.58	25.07	23.11	23.55	24	23.01	26.02	21.06	22.87	24.62	21.94	23.4	22.9	22.02	21.53	23.32	21	21.75	19.61	23.01	24.55	22.22	21.97	18.67
SiO2	41.49	43.15	38.38	40.28	37.11	36.62	40.68	39.29	42.59	40.57	41.97	41.38	41.7	41.63	39.93	41.22	40.98	40.98	39.39	39.04	38.96	44.44	41.45	44	41.92	41.2	40.96	42.03	41.8
Al2O3	18.39	15.57	16.95	12.21	19.47	18	18.58	16.53	16.55	10.41	18.63	15.45	13.87	16.69	13.25	19.41	14.71	15.51	17.44	13.39	14.61	15.02	15.19	16.38	15.63	11.59	16.09	15.84	10.83
K2O	0	0.02	0	0.03	0.01	0	0	0	0.06	0.08	0.03	0	0	0	0.01	0	0.01	0	0.01	0	0.01	0	0	0	0.43	0.01	0.02	0.04	1.12
CaO	0.68	2.68	0.57	1.05	2.4	3.88	1.55	0.73	2.09	1.3	2.8	0.78	4.27	3.27	1.34	4.21	0.81	1.92	3.55	3.24	2.66	1.12	3.66	3.82	3.59	0.47	4.18	2.56	0.99
TiO2	0.04	0.15	0.04	0.12	0.08	0.16	0.05	0.04	0.08	0.08	0.03	0.12	0.47	0.1	0.09	0.09	0	0.01	0.02	0.06	0.02	0.09	0.01	0.15	0.09	0.02	0.24	0.02	0.16
FeO	5.74	5.55	5.35	5.01	5.79	5.67	6.18	4.98	6.52	5.24	6.86	4.79	5.57	5.42	5.6	7.37	5.72	5.75	7.4	5.54	5.37	5.59	5.97	7.05	7.6	5.31	5.15	5.76	4.68
MnO	0.26	0.27	0.27	0.28	0.26	0.29	0.32	0.22	0.28	0.27	0.34	0.23	0.28	0.26	0.32	0.29	0.3	0.27	0.38	0.26	0.29	0.27	0.35	0.29	0.26	0.3	0.25	0.26	0.22
Cr2O3	5.88	9.42	10.4	15.59	7.19	7.89	7.98	8.13	7.23	16.59	6.92	12.53	12.33	9.09	15.32	6.05	12.66	11.18	8.81	12.76	13.19	7.65	11.57	6.59	5.11	17.04	9.73	8.23	11.82
NiO	0.01	0.01	0.01	0.02	0.02	0.02	0.01	0.02	0.02	0.02	0.01	0.02	0.01	0.02	0.02	0.03	0.01	0.02	0.02	0.03	0.04	0.02	0.01	0.02	0.02	0.02	0.05	0.03	0
Total	96.53	99.45	98.73	100.05	97.83	96.12	100.42	93.04	99	98.56	100.62	101.33	99.57	99.37	100.49	100.62	98.59	98.54	99.04	95.87	98.49	95.19	99.97	97.92	97.85	100.49	98.9	96.79	90.31
Mg#	88.19	87.89	89.9	90.06	88.69	88.12	87.84	87.93	86.12	89.16	85.68	90.63	87.08	88.26	88.68	84.13	87.95	87.66	84.14	87.37	88.58	87	86.66	83.21	84.37	89.19	88.48	87.16	87.68
La	0.268	0.745	0.698	0.47	0.154	0.073	0.242	0.324	1.715	0.917	1.301	0.365	0.214	0.371	1.826	0.039	0.249	0.216	0.578	0.482	0.444	0.248	0.073	0.08	0.737	1.238	0.395	0.804	0.841
Ce	1.459	2.65	3.653	3.026	0.869	0.373	1.618	1.602	6.253	5.809	10.848	3.807	0.998	0.418	11.378	0.071	1.357	1.125	1.032	2.097	0.846	1.465	0.063	0.292	0.975	6.768	1.574	2.852	3.426
Pr	0.517	0.436	0.58	0.831	0.311	0.112	0.305	0.473	0.859	1.469	4.297	1.526	0.333	0.163	1.789	0.105	1.092	0.455	0.248	0.575	0.286	0.494	0.077	0.182	0.165	1.065	0.435	0.612	1.083
Nd																											3.083	4.534	8.263
Sm																											0.76	1.995	2.96
Eu	0.01	0.117	0.132	0.298	0.201	0.111	0.02	0.235	0.197	0.233																	0.214	0.591	0.894
Gd	0.016	0.253	0.236	0.624	0.399	0.238	0.032	0.449	0.547	0.622	2.41	1.577	2.071	1.162	0.893	0.322	3.1	0.459		0.41	3.265	0.266	0.976	0.505	0.346	0.128	0.481	2.347	2.573
Tb	0.036	0.014	0.041	0.045	0.041	0	0.055	0.051	0.07	0.209		0.168	0.318	0.066	0.123	0.013	0.331	0.022			0.239		0.031				0.036	0.36	0.34
Dy	0.004	0.258	0.084	0.361	0.213	0.308	0.006	0.294	0.286	0.339	1.002	0.943	2.126	0.579	0.738	0.184	1.288	0.124		0.083	1.661	0.112	0.749	0.448	0.245	0.091	0.118	1.971	1.709
Ho	0	0.062	0.011	0.094	0.034	0.095	0	0.052	0.054	0.052	0.153	0.195	0.526	0.094	0.142	0.048	0.201	0.013			0.005		0.068	0.056			0.014	0.329	0.302
Er	0.025	0.233	0.029	0.348	0.076	0.403	0.013	0.135	0.151	0.149	0.667	0.669	2.089	0.415	0.429	0.318	0.473	0.048	0.129	0.074	0.354	0.104	0.494	0.76	0.453	0.137	0.055	0.719	0.707
Tm	0.012	0.046	0.005	0.057	0.014	0.088	0.006	0.02	0.024	0.023	0.157	0.15	0.488	0.085	0.12	0.096	0.081	0.011	0.04	0.021	0.049	0.029	0.084	0.202	0.115	0.03	0.017	0.096	0.096
Yb	0.218	0.447	0.05	0.474	0.143	0.833	0.116	0.155	0.213	0.172	2.755	1.265	3.989	0.934	1.419	1.151	0.614	0.26	0.415	0.269	0.655	0.298	0.871	1.55	0.84	0.32	0.215	0.446	0.595
Lu	0.07	0.096	0.017	0.088	0.033	0.156	0.038	0.027	0.042	0.028	0.383	0.215	0.506	0.277	0.236	0.224	0.119	0.045	0.057	0.032	0.105	0.028	0.118	0.201	0.095	0.02	0.071	0.057	0.109
Cs																											0.006	0.033	0.073
Rb																											0.186	0.213	0.737
Ba																											0.44	1.97	1.644
Th																											0.08	0.088	0.104
U																											0.059	0.058	0.148
Nb																											4.38	17.683	2.463
Ta																											0.177	0.394	0.221
Sr																											1.502	5.995	3.793
Zr																											2.271	82.912	58.285
Hf																											0.026	3.083	1.331
Y																											0.371	9.557	8.611
*Age groups (in Ga) based on TDM and CaO contents (see Fig. 1 in manuscript) are indicated in the second row. Samples labeled ‘-‘ do not belong to the 1.1 or 3.0 age group, and ‘n.d.’ are not dated.
Trace element concentrations are corrected for yields determined by 1mg BHVO-2 aliquots (n=5) processed along with the samples.
† Samples too small to be dated were only measured for major and trace elements. These samples did not require corrections for chemistry yields. Their overlap with the dated inclusions suggests the yield corrections to be appropriate. Data only reported when above limit of detection and yields where above 70%.
